# Supplementary material for: Effectiveness of Non-Pharmacological Interventions in the Management of Pediatric Chronic Pain: A Systematic Review
Source: Children (Basel). 2024 Nov 25;11(12):1420. doi: 10.3390/children11121420 (PMC11674135; doi:10.3390/children11121420)
Supplement: Supplementary file 1 [file children-11-01420-s001.zip]

Archive with 2 entries (2 files):
- children-3282975-File S1 Children.pdf
- children-3282975-File S2 children-11.25.pdf
